# Supplementary material for: Analysis of Host Responses to Mycobacterium tuberculosis Antigens in a Multi-Site Study of Subjects with Different TB and HIV Infection States in Sub-Saharan Africa
Source: PLoS One. 2013 Sep 10;8(9):e74080. doi: 10.1371/journal.pone.0074080 (PMC3769366; doi:10.1371/journal.pone.0074080)
Supplement: Table S1 — Institutional review boards for ethics approval at each of the study sites. (XLSX) [file pone.0074080.s001.xlsx]

## Sheet: Sheet1
Institutional review boards:
Institute	Review board
SUN	Stellenbosch University
MAK	Case Western Reserve University and the Uganda National Council for Science and Technology
AHRI	AHRI/ALERT Ethical Review Committee, consisting of members from AHRI, All Africa Leprosy, TB and Rehabilitation Training Center (ALERT)
EHNRI	EHNRI Review Board and the National Research Ethics Review Committee (NRERC)
MRC	Joint MRC and Gambian Government ethics review committee
KPS	National Health Science Research Committee of Malawi and the London School of Hygiene ethical review board
